# Supplementary material for: Analyses of All Small Molecule-Based Pentacene/C60 Organic Photodiodes Using Vacuum Evaporation Method
Source: Nanomaterials (Basel). 2023 Oct 24;13(21):2820. doi: 10.3390/nano13212820 (PMC10650082; doi:10.3390/nano13212820)
Supplement: Supplementary file 1 [file nanomaterials-13-02820-s001.zip]

Archive with 1 entries (1 files):
- nanomaterials-2646610-supplementary.pdf
